# Supplementary material for: Differences in Gender and Overall Survival for Temperature-Sensitive TP53 Mutations in Gastroesophageal Cancer
Source: Medicina (Kaunas). 2024 Nov 20;60(11):1901. doi: 10.3390/medicina60111901 (PMC11597060; doi:10.3390/medicina60111901)
Supplement: Supplementary file 1 [file medicina-60-01901-s001.zip]

Archive with 1 entries (1 files):
- medicina-3238000-supplementary.pdf
